# Supplementary material for: Molecular basis for heat desensitization of TRPV1 ion channels
Source: Nat Commun. 2019 May 13;10:2134. doi: 10.1038/s41467-019-09965-6 (PMC6513986; doi:10.1038/s41467-019-09965-6)
Supplement: Supplementary file 4 — Source Data [file 41467_2019_9965_MOESM4_ESM.zip]

Archive with 3 entries (3 files):
- Source Data File_Supplementary Tables.xlsx
- Source Data File_Main Text Figures.xlsx
- Source Data File_Supplementary Figures.xlsx
