# Supplementary material for: Molecular basis for heat desensitization of TRPV1 ion channels
Source: Nat Commun. 2019 May 13;10:2134. doi: 10.1038/s41467-019-09965-6 (PMC6513986; doi:10.1038/s41467-019-09965-6)
Supplement: Supplementary file 4 — Source Data [file 41467_2019_9965_MOESM4_ESM.zip › Source Data File_Supplementary Tables.xlsx]

## Sheet: Extended Data Table 1
Extended Data Table 1
	EC50_Capsaicin						Average	SD	SEM
Mouse	249	299	319				289	29.4392	16.9967
Platypus	367	246	283	271	368		307	50.8213	22.728
Human	307	251	249				269	26.8825	15.5206
Fruit bat	273	389	419	415	274	354	354	60.7344	24.7947
Tree shrew	4932	5507	5341				5260	241.629	139.505
Polar bear	262	336	341				313	36.1202	20.854
Camel	445	443	562	619	631		540	81.7802	36.5732
	Threshold of Ah								Average	SD	SEM
Mouse	39	41.3	39.4	38.1	41.2				39.8	1.25698	0.562139
Platypus	33.3	32.5	35.9	32.6	35.2	35.8	34	32.7	34	1.35462	0.478931
Human	41.5	39.3	38.3	41.3					40.1	1.34907	0.674537
Fruit bat	39.5	39.3	41.8						40.2	1.13431	0.654896
Tree shrew	34.9	37.2	35.5	36.8					36.1	0.935414	0.467707
Polar bear	39.7	41.2	40.9						40.6	0.648074	0.374166
Camel	39.1	43.5	43.1	39.2	39.3	43.6			41.3	2.10634	0.85991
	τ value_Dh				Average	SD	SEM
Mouse	16.2	17.5	18.2		17.3	0.828654	0.478423
Platypus
Human	17.6	16.3	18.3		17.4	0.828654	0.478423
Fruit bat	17.3	18.8	18.5		18.2	0.648074	0.374166
Tree shrew	18	19.4	19.9		19.1	0.804156	0.46428
Polar bear	19	16.6	17.5		17.7	0.989949	0.571548
Camel	19.2	20.1	21.1	20.8	20.3	0.731437	0.365718

## Sheet: Extended Data Table 2
Extended Data Table 2
	EC50_Capsaicin						Average	SD	SEM
mV1	277	302	318				299	16.8721	9.74109
pV1	289	353	281	285	297		301	26.533	11.8659
pV1_mC	292	269	388	257	354	300	310	46.4292	18.9546
pV1_mN	274	294	360	372	279	299	313	38.566	15.7445
pV1_mNC	341	267	300	276	353	299	306	31.4643	12.8452
	Threshold of Ah									Average	SD	SEM
mV1	38.5	40.9	41.4	38.5	39.2	40.3				39.8	1.13725	0.46428
pV1	32.7	35.8	34.1	33.3	34.1	32.5	35.7	33.8		34	1.15217	0.407354
pV1_mC	33.3	34.7	33.9	35.6	33.5					34.2	0.848528	0.379473
pV1_mN	33.3	34.9	33.8	34	32.5					33.7	0.792465	0.354401
pV1_mNC	32	32.7	35.4	35.3	35.5	36.1	32.4	33.2	33.4	34	1.47422	0.491408
	τ value_Dh					Average	SD	SEM
mV1	16	17.1	18.5	16.3	18.6	17.3	1.08259	0.484149
pV1_mNC	16	17.7	18.2	16.2	16.4	16.9	0.880909	0.393954

## Sheet: Extended Data Table 3
Extended Data Table 3
	EC50_Capsaicin						Average	SD	SEM
mV1	276	306	315				299	16.6733	9.62635
CΔ30 (Glu747-Phe776)	252	260	424	463	461		372	95.7601	42.8252
CΔ23 (Ser777-Asp799)	320	353	521				398	88.0114	50.8134
CΔ28 (Ala800-Ala827)	256	365	408				343	63.974	36.9354
CΔ10 (Phe830-Lys839)	215	269	313	407	457	463	354	94.451	38.5595
	Threshold of Ah									Average	SD	SEM
mV1	38.7	39.9	40.8							39.8	0.860233	0.496655
CΔ30 (Glu747-Phe776)	36.4	35.7	39.3	38.4	36.7	39.1				37.6	1.39284	0.568624
CΔ23 (Ser777-Asp799)	36.1	36.5	37.3	39.7	39.8	37.4				37.8	1.44914	0.591608
CΔ28 (Ala800-Ala827)	36.5	38.8	39.6	40.2	37.2	36.9				38.2	1.40831	0.57494
CΔ10 (Phe830-Lys839)	38.1	37.4	37.3	40.1	41.1	40.7	39	39.7	37.6	39	1.38323	0.461078
	τ value_Dh						Average	SD	SEM
mV1	16.2	17.5	18.2				17.3	0.828654	0.478423
CΔ30 (Glu747-Phe776)	19.4	21	16	21.7	16.3	18.4	18.8	2.15484	0.87971
CΔ23 (Ser777-Asp799)	22.5	20.6	18.1	21.6	19.4	17.8	20	1.73109	0.706714
CΔ28 (Ala800-Ala827)	22.4	21.8	19.1	20.6	20.3	17.6	20.3	1.60624	0.655744
CΔ10 (Phe830-Lys839)

## Sheet: Extended Data Table 4
Extended Data Table 4
	EC50_Capsaicin			Average	SD	SEM
mV1	297	279	321	299	17.2047	9.93311
S116A	191	161	206	186	18.7083	10.8012
T371G	349	332	285	322	27.0678	15.6276
F830A	286	398	330	338	46.0724	26.5999
K831A	417	355	290	354	51.8524	29.937
D832A	372	282	429	361	60.5145	34.938
S833A	361	282	389	344	45.3064	26.1576
M834A	280	378	329	329	40.0083	23.0988
P836A	262	364	319	315	41.7373	24.097
E838A	660	597	438	565	93.4131	53.9321
K839A	268	292	319	293	20.8327	12.0277
	Threshold of Ah				Average	SD	SEM
mV1	39.7	38.8	40.9		39.8	0.860233	0.496655
S116A	39.2	38.4	40.9		39.5	1.04243	0.601849
T371G	39.5	38.5	41.7	39.9	39.9	1.15758	0.578792
F830A	39.4	41.6	40.2		40.4	0.909212	0.524934
K831A	40.6	40.2	38.9		39.9	0.725718	0.418994
D832A	40.1	39.4	38.7		39.4	0.571548	0.329983
S833A	39.3	38.4	40.5		39.4	0.860233	0.496655
M834A	40.9	39.6	39.2		39.9	0.725718	0.418994
P836A	39.1	40.7	40.5		40.1	0.711805	0.410961
E838A	39	38.3	40		39.1	0.697615	0.402768
K839A	38.4	40.9	39.2		39.5	1.04243	0.601849
	τ value_Dh						Average	SD	SEM
mV1	18.2	17.5	16.2				17.3	0.828654	0.478423
S116A	16.3	19.5	17.7	18.5			18	1.17047	0.585235
T371G	43.4	32.4	33.9	36.8	29.8	30.7	34.5	4.57894	1.86934
F830A	42.9	39.4	39.3	39.5	38.2	40.7	40	1.48549	0.606447
K831A	17.4	18.8	16.3				17.5	1.02307	0.590668
D832A	17.5	18.8	17.1				17.8	0.725718	0.418994
S833A	18.1	17.2	16				17.1	0.860233	0.496655
M834A	17.9	17.1	15.4				16.8	1.04243	0.601849
P836A	41.6	37.6	39.6	39.8	38.3	42.5	39.9	1.7127	0.699206
E838A	18.6	17.1	16.5				17.4	0.883176	0.509902
K839A	17.6	16.9	18.6				17.7	0.697615	0.402768

## Sheet: Extended Data Table 5
Extended Data Table 5
	EC50_Capsaicin								Average	SD	SEM
mV1_241	256	283	296	299	316				290	19.99	8.9398
pV1_241	262	282	288	316	322	342			302	27.0555	11.0454
mV1_579	308	297	274						293	14.1657	8.17856
mV1_630	325	289	310	272					299	20.1618	10.0809
pV1_643	323	276	290	327	269	351			306	29.6648	12.1106
mV1_648	301	286	312	269	289	319			296	16.773	6.84755
mV1_651	319	274	308	285	281	261			288	19.7653	8.06915
mV1_654	324	298	284	310	267	341			304	24.5289	10.0139
mV1_685	321	261	335	287	299	268	335	254	295	30.6635	10.8412
	Threshold of Ah							Average	SD	SEM
mV1_241	38.6	38.1	37					37.9	0.668331	0.385861
pV1_241	34.7	34.1	33.6	33.2	34.7	33.1		33.9	0.650641	0.265623
mV1_579	38.7	37.7	37					37.8	0.697615	0.402768
mV1_630	39	37.4	38.5	37.5	37.1			37.9	0.723878	0.323728
pV1_643	34.1	33.6	34.7	33	34.8	33.1	33.3	33.8	0.688684	0.260298
mV1_648	38.7	37.3	37.9	38.9				38.2	0.640312	0.320156
mV1_651	38.8	37.1	37.9	38.3	36.4			37.7	0.85557	0.382623
mV1_654	38.9	38.3	37.5	37.3	37.4	39.2		38.1	0.750555	0.306413
mV1_685	38	38.8	37.7	36.8	38.9	36.6		37.8	0.885061	0.361325

## Sheet: Extended Data Table 7
Extended Data Table 7
	WT			Average	SD	SEM
PH	5.5	5.5	5.5	5.5	0	0
Glu – (mmol/L)	0	0	0	0	0	0
Vc +3 (mmol/L)	5.37	5.53	5.9	5.6	0.221961	0.128149
SG	1.03	1.03	1.03	1.03	0	0
BLD – (Cell /μL)	0	0	0	0	0	0
PRO +- (g/L)	0.15	0.17	0.13	0.15	0.0163299	0.00942809
BIL – (μmol/L)	0	0	0	0	0	0
URO +1 (μmol/L)	33	33	33	33	0	0
KET +1 (mmol/L)	1.5	1.6	1.4	1.5	0.0816497	0.0471405
WBC- (Cell /μL)	0	0	0	0	0	0
	p-trpv1 mice			Average	SD	SEM
PH	5.5	5.5	5.5	5.5	0	0
Glu – (mmol/L)	0	0	0	0	0	0
Vc +3 (mmol/L)	5.3	5.6	5.9	5.6	0.244949	0.141421
SG	1.045	1.03	1.015	1.03	0.0122474	0.00707107
BLD – (Cell /μL)	0	0	0	0	0	0
PRO +- (g/L)	0.15	0.14	0.16	0.15	0.00816497	0.00471405
BIL – (μmol/L)	0	0	0	0	0	0
URO +1 (μmol/L)	33	33	33	33	0	0
KET +1 (mmol/L)	1.6	1.4	1.5	1.5	0.0816497	0.0471405
WBC- (Cell /μL)	0	0	0	0	0	0

## Sheet: Extended Data Table 8
Extended Data Table 8
	WT mice			Average	SD	SEM
WBC (×109/L)	3.5	1.9	9.6	5	3.31763	1.91543
Lymph# (×109/L)	0.9	5.4	1.8	2.7	1.94422	1.1225
Mon# (×109/L)	0.1	0.3	0.2	0.2	0.0816497	0.0471405
Gran# (×109/L)	1.5	2.1	2.7	2.1	0.489898	0.282843
Lymph (%)	49.6	53.8	60.1	54.5	4.31509	2.49132
Mon (%)	2.7	3.6	3	3.1	0.374166	0.216025
Gran (%)	29.5	42.5	55.2	42.4	10.4922	6.05769
RBC (× 1012/L)	7.88	9.39	12.16	9.81	1.77236	1.02327
HGB (g/L)	142	173	129	148	18.4572	10.6562
HCT (%)	38.7	45.2	55.6	46.5	6.96036	4.01857
MCV (fL)	45.7	46.2	50.6	47.5	2.20151	1.27105
MCH (pg)	14.2	16.8	14	15	1.27541	0.736357
MCHC (g/L)	328	299	327	318	13.4412	7.7603
RDW (%)	13.7	14.5	15.3	14.5	0.653197	0.377124
PLT (×109/L)	496	476	420	464	32.1662	18.5712
MPV (fL)	4.7	5.1	6.1	5.3	0.588784	0.339935
PDW	15.9	14.3	17.5	15.9	1.30639	0.754247
PCT (%)	0.238	0.243	0.254	0.245	0.00668331	0.00385861
	p-trpv1 mice			Average	SD	SEM
WBC (×109/L)	12.6	15.1	9.2	12.3	2.41799	1.39603
Lymph# (×109/L)	11.8	9.3	3.2	8.1	3.61202	2.0854
Mon# (×109/L)	0.8	0.3	0.4	0.5	0.216025	0.124722
Gran# (×109/L)	3.9	4.9	2.3	3.7	1.07083	0.618241
Lymph (%)	69.8	79.5	49.3	66.2	12.5891	7.26835
Mon (%)	4.3	2.5	4.3	3.7	0.848528	0.489898
Gran (%)	23.8	37.8	28.7	30.1	5.80057	3.34896
RBC (× 1012/L)	9.54	10.93	12.92	11.13	1.38711	0.800847
HGB (g/L)	164	136	195	165	24.097	13.9124
HCT (%)	38.7	55.8	69.6	54.7	12.6388	7.29703
MCV (fL)	43.9	52.5	51.2	49.2	3.78506	2.1853
MCH (pg)	14.2	15.7	14.5	14.8	0.648074	0.374166
MCHC (g/L)	278	299	326	301	19.6469	11.3431
RDW (%)	15.3	13.6	13.7	14.2	0.778888	0.449691
PLT (×109/L)	472	437	396	435	31.0591	17.932
MPV (fL)	4.3	6	6.8	5.7	1.04243	0.601849
PDW	17.9	16.6	15.6	16.7	0.94163	0.54365
PCT (%)	0.257	0.245	0.239	0.247	0.00748331	0.00432049

## Sheet: Extended Data Table 9
Extended Data Table 9
	WT mice			Average	SD	SEM
TP (g/L)	40	55.7	49.2	48.3	6.44101	3.71872
ALB (g/L)	38.3	30.6	32.2	33.7	3.31763	1.91543
GLB (g/L)	10.7	13.8	19.3	14.6	3.55622	2.05318
ALB/GLB	1.89	2.73	2.31	2.31	0.342929	0.19799
ALT (IU/L)	72.12	51.76	59.42	61.1	8.3964	4.84766
AST (IU/L)	295.2	243.9	225.3	254.8	29.5591	17.066
AST/ALT	4	4.3	4.3	4.2	0.141421	0.0816497
TB (μmol/L)	0.6	0.9	0.9	0.8	0.141421	0.0816497
DB (μmol/L)	0.6	0.7	0.8	0.7	0.0816497	0.0471405
IDBIL (μmol/L)	0.3	0.2	0.1	0.2	0.0816497	0.0471405
TBA (μmol/L)	8.3	6.6	7.9	7.6	0.725718	0.418994
ALP (IU/L)	189.6	275.4	318	261	53.3989	30.8299
Urea (mmol/L)	10.86	7.64	9.13	9.21	1.31578	0.759664
Cre (μmol/L)	8.95	12.13	9.52	10.2	1.38441	0.799291
UA (μmol/L)	49.6	55.9	88.6	64.7	17.0944	9.86948
GLU (mmol/L)	8.8	7.7	7.2	7.9	0.668331	0.385861
TC (mmol/L)	1.46	1.92	2.26	1.88	0.327821	0.189268
F-CHOL (mmol/L)	0.55	0.31	0.28	0.38	0.12083	0.0697615
TG (mmol/L)	1.19	1.04	0.92	1.05	0.110454	0.0637704
HDL-C (mmol/L)	1.04	1.89	1.33	1.42	0.352798	0.203688
LDL-C (mmol/L)	0.35	0.4	0.48	0.41	0.0535413	0.0309121
apoA1 (g/L)	0.03	0.03	0.03	0.03	0	0
apoB (g/L)	0.19	0.09	0.08	0.12	0.0496655	0.0286744
Ca (mmol/L)	1.93	2.4	2.54	2.29	0.260896	0.150628
	p-trpv1 mice			Average	SD	SEM
TP (g/L)	47.9	53.4	66.1	55.8	7.62146	4.40025
ALB (g/L)	32.3	36.1	44.1	37.5	4.91799	2.83941
GLB (g/L)	13.7	19.7	21.5	18.3	3.33467	1.92527
ALB/GLB	1.96	2.14	2.05	2.05	0.0734847	0.0424264
ALT (IU/L)	59.65	93.99	86.36	80	14.7229	8.50028
AST (IU/L)	272.8	327.16	412.54	337.5	57.5152	33.2064
AST/ALT	4.2	4.1	4.3	4.2	0.0816497	0.0471405
TB (μmol/L)	0.9	1.3	1.7	1.3	0.326599	0.188562
DB (μmol/L)	0.9	0.9	0.6	0.8	0.141421	0.0816497
IDBIL (μmol/L)	0.6	0.3	0.6	0.5	0.141421	0.0816497
TBA (μmol/L)	5.4	8.6	6.1	6.7	1.37356	0.793025
ALP (IU/L)	192.9	283.6	218	231.5	38.2388	22.0772
Urea (mmol/L)	9.66	10.75	13.73	11.38	1.72025	0.993188
Cre (μmol/L)	11.89	13.62	14.69	13.4	1.15363	0.66605
UA (μmol/L)	73.9	103.6	138.4	105.3	26.3594	15.2186
GLU (mmol/L)	7.3	6.9	8.6	7.6	0.725718	0.418994
TC (mmol/L)	1.69	2.62	3.4	2.57	0.698999	0.403567
F-CHOL (mmol/L)	0.37	0.63	0.65	0.55	0.127541	0.0736357
TG (mmol/L)	0.94	1.08	1.49	1.17	0.233381	0.134743
HDL-C (mmol/L)	1.26	1.89	2.46	1.87	0.490102	0.282961
LDL-C (mmol/L)	0.64	0.59	0.42	0.55	0.094163	0.054365
apoA1 (g/L)	0.03	0.03	0.03	0.03	0	0
apoB (g/L)	0.11	0.19	0.3	0.2	0.0778888	0.0449691
Ca (mmol/L)	2.83	2.56	2.29	2.56	0.220454	0.127279
