# Supplementary material for: Molecular basis for heat desensitization of TRPV1 ion channels
Source: Nat Commun. 2019 May 13;10:2134. doi: 10.1038/s41467-019-09965-6 (PMC6513986; doi:10.1038/s41467-019-09965-6)
Supplement: Supplementary file 4 — Source Data [file 41467_2019_9965_MOESM4_ESM.zip › Source Data File_Main Text Figures.xlsx]

## Sheet: Figure 1b right
Figure 1b right
	Id/Imax							Id/Imax_Average	Id/Imax_SD	Id/Imax_SEM
mV1	1	0.983	1.03	0.997	0.962	1.03	0.957	0.994143	0.0271263	0.0102528
pV1	0	0.054	0.041	0	0	0.061	0.02	0.0251429	0.0247642	0.00935999
cV1	1.05	0.963	1.032	0.994	0.932	1	0.943	0.987714	0.0409624	0.0154823
bV1	1.055	0.923	1.073	0.957	0.922	0.93	1.042	0.986	0.0626874	0.0236936
tsV1	0.942	0.993	1.038	0.942	0.983	1.056	0.967	0.988714	0.0411329	0.0155468
pbV1	1.065	0.969	1.088	0.896	0.932	1.021	0.931	0.986	0.0678233	0.0256348

## Sheet: Figure 1i
Figure 1i
	5.95						Average	SD	SEM
15 °C	4.52	4.34	4.61	5.32	3.73	4.52	4.50667	0.466107	0.190287
30 °C	5.01	3.28	4.27	6.19	3.92	3.08	4.29167	1.06065	0.433009
33 °C	4.09	6.61	5.18	3.74	7.01	6.59	5.53667	1.28325	0.523883
35 °C	9.31	8.12	10.02	7.54	12.06	9.61	9.44333	1.44908	0.591583
	11.9						Average	SD	SEM
15 °C	7.95	10.64	7.59	5.88	6.4	8.13	7.765	1.52097	0.620935
30 °C	8.06	12.65	11.02	7.37	5.09	6.9	8.515	2.55702	1.0439
33 °C	8.91	15.59	7.59	6.26	12.01	11.34	10.2833	3.09801	1.26476
35 °C	14.43	34.91	31.64	8.78	17.58	38.23	24.2617	11.135	4.54585
	23.8						Average	SD	SEM
15 °C	11.07	17.18	13.95	23.16	28.68	19.95	18.9983	5.82538	2.3782
30 °C	26.33	11.25	7.55	15.76	18.24	37.3	19.405	9.91527	4.04789
33 °C	41.29	17.75	57.53	10.01	14.681	36.27	29.5885	16.872	6.88799
35 °C	25.28	71.32	18.68	73.56	33.95	93.89	52.78	28.1046	11.4736
	47.6						Average	SD	SEM
15 °C	93.46	54.62	66.39	73.31	41.56	80.77	68.3517	16.9284	6.911
30 °C	44.38	55.693	102.11	75.76	92.14	36.41	67.7488	24.1984	9.87894
33 °C	73.31	47.08	122.68	81.09	112.26	71.21	84.605	25.632	10.4642
35 °C	74.83	246.37	235.4	128.45	201.79	95.43	163.712	67.3638	27.5012
	95.2						Average	SD	SEM
15 °C	193.86	165.62	121.64	128.07	78.26	99.91	131.227	38.7167	15.806
30 °C	76.49	125.87	200.21	158.55	86.62	196.31	140.675	48.6827	19.8746
33 °C	153.86	285.62	251.64	218.07	318.26	189.91	236.227	55.7762	22.7705
35 °C	359.68	458.93	425.59	393.24	469.55	430.11	422.85	37.439	15.2844

## Sheet: Figure 2g
Figure 2g
	Id/Imax										Id/Imax_Average	Id/Imax_SD	Id/Imax_SEM
mV1	0.9971	0.9951	0.999	0.9588	0.9972	0.9943	0.9968	0.9956	0.9982	0.9979	0.993	0.0114823	0.00363103
F830A	0.3771	0.4683	0.4752	0.4176	0.3825	0.4395					0.4267	0.0381734	0.0155842
P836A	0.3954	0.4293	0.2968	0.3065	0.4223	0.3259					0.3627	0.054639	0.0223063
T371G	0.4964	0.3488	0.4638	0.5128	0.3728	0.4412					0.4393	0.0603863	0.0246526

## Sheet: Figure 3a
Figure 3a
	τ values			Average	SD	SEM
Dh	10.4	15.8	11	12.4	2.41661	1.39523
YFP/ANAP ratio	12	14.8	17.9	14.9	2.4097	1.39124

## Sheet: Figure 3b right
Figure 3b right
	Normalized F						Average	SD	SEM
A	2.875	1.754	1.392	2.346	1.492	1.986	1.97417	0.511497	0.208818
B	2.554	1.767	2.768	1.984	3.118	2.927	2.51967	0.489935	0.200015
C	5.395	6.309	6.482	5.261	4.931	5.592	5.66167	0.557129	0.227447

## Sheet: Figure 3d right
Figure 3d right
	Normalized F						Average	SD	SEM
A	1.997	1.646	1.662	1.889	1.834	1.911	1.82317	0.128936	0.0526379
B	1.734	1.799	1.971	1.891	1.927	1.566	1.81467	0.136304	0.055646
C	1.755	1.952	1.594	1.793	1.996	1.735	1.80417	0.135493	0.055315

## Sheet: Figure 3f right
Figure 3f right
	Normalized F						Average	SD	SEM
A	1.548	1.401	1.379	1.503	1.603	1.418	1.47533	0.0820948	0.0335151
B	1.428	1.532	1.571	1.401	1.349	1.49	1.46183	0.076606	0.0312742
C	1.686	1.819	1.9693	1.896	1.726	2.033	1.85488	0.12445	0.0508067

## Sheet: Figure 3g right
Figure 3g right
	Normalized F						Average	SD	SEM
A	1.217	1.45	1.416	1.374	1.245	1.31	1.33533	0.0855914	0.0349425
B	1.26	1.368	1.399	1.451	1.209	1.325	1.33533	0.0818956	0.0334337
C	1.214	1.345	1.405	1.323	1.467	1.262	1.336	0.0841942	0.0343721

## Sheet: Figure 4c
Figure 4c
	A					Average	SD	SEM
mV1	494.5	489.8	492.5	494.9	489.3	492.2	2.31689	1.03615
pV1	494.9	490.8	494	494.7		493.6	1.65076	0.825379
	B					Average	SD	SEM
mV1	494.8	490.4	495.5	489.9	490.7	492.26	2.38378	1.06606
pV1	495.6	491.3	492	494.8		493.425	1.81435	0.907176
	C					Average	SD	SEM
mV1	479.6	484.4	476.8	484.9	477.8	480.7	3.35142	1.4988
pV1	495.6	491.2	491.9	494.5		493.3	1.8097	0.904848

## Sheet: Figure 4f
Figure 4f
				Average	SD	SEM
Measured	81.642	83.433	77.55	80.875	2.4622	1.42155

[truncated: 10 more sheets: Figure 5a, Figure 5b, Figure 5c, Figure 5d, Figure 6a TNF-α , Figure 6a IL-1β, Figure 6a IL-6, Figure 6a IL-8, Figure 6b, Figure 6d]
