# Supplementary material for: Molecular basis for heat desensitization of TRPV1 ion channels
Source: Nat Commun. 2019 May 13;10:2134. doi: 10.1038/s41467-019-09965-6 (PMC6513986; doi:10.1038/s41467-019-09965-6)
Supplement: Supplementary file 4 — Source Data [file 41467_2019_9965_MOESM4_ESM.zip › Source Data File_Supplementary Figures.xlsx]

## Sheet: Supplementary Figure 1e
Supplementary figure 1e
	Id/Imax						Id/Imax_Average	Id/Imax_SD	Id/Imax_SEM
Control	0.999	0.999	0.974	0.992	0.997	0.997	0.993	0.00881287	0.00359784
Pep_20	0.486	0.667	0.715	0.612	0.567	0.529	0.596	0.0784092	0.0320104
Pep_25	0.318	0.509	0.427	0.384	0.367	0.413	0.403	0.0588699	0.0240335
Pep_30	0	0	0	0	0	0	0	0	0
	Tau values						Tau values_Average	Tau values_SD	Tau values_SEM
Control	13.6	15.5	17.4	26.8	15.7	14.8	17.3	4.39697	1.79505
Pep_20	23.5	38.3	20.7	24.4	39.6	32.3	29.8	7.37338	3.01017
Pep_25	43.8	73	60.4	48.3	52	79.5	59.5	12.9823	5.3
Pep_30

## Sheet: Supplementary Figure 3b right
Supplementary figure 3b right
	Normalized F			Average	SD	SEM
20°C	1	1	1	1	0	0
38°C	0.86643	0.94482	0.96867	0.92664	0.0436741	0.0252152
45°C	0.77852	0.89723	0.82625	0.834	0.048772	0.0281585

## Sheet: Supplementary Figure 3d right
Supplementary figure 3d right
	Normalized F			Average	SD	SEM
20°C	1	1	1	1	0	0
38°C	0.98562	0.91327	0.958124	0.952338	0.0298188	0.0172159
45°C	0.9499	0.86736	0.88763	0.90163	0.0351209	0.020277

## Sheet: Supplementary figure 3f
Supplementary figure 3f
	Emission peak			Average	SD	SEM
20°C	491.4	489.2	490	490.2	0.909212	0.524934
25°C	489.2	490.1	491	490.1	0.734847	0.424264
30°C	489.1	490.2	491	490.1	0.778888	0.449691
35°C	489.1	490.1	491.1	490.1	0.816497	0.471405
40°C	489	490.4	491.2	490.2	0.909212	0.524934
45°C	489	490.4	490.9	490.1	0.804156	0.46428
50°C	489.2	490.9	490.5	490.2	0.725718	0.418994

## Sheet: Supplementary figure 4f
Supplementary figure 4f
				Average	SD	SEM
Open(3J5Q)	36.8711	46.2613	40.725	41.2858	3.85399	2.2251
Desensitized Model	17.9524	18.7395	16.7849	17.8256	0.802984	0.463603

## Sheet: Supplementary Figure 5b
Supplementary Figure 5b
